# Supplementary material for: Analysis of Bordetella pertussis clinical isolates circulating in European countries during the period 1998–2012
Source: Eur J Clin Microbiol Infect Dis. 2014 Dec 20;34(4):821–30. doi: 10.1007/s10096-014-2297-2 (PMC4365279; doi:10.1007/s10096-014-2297-2)
Supplement: Supplementary file 1 — (XLSX 64 kb) [file 10096_2014_2297_MOESM1_ESM.xlsx]

## Sheet: Sheet1
Key	Original name	Age (mo)	Age (years)	Country	Isolation year	Period	Vaccination status	PtxA	Prn	PtxP	Fim2	Fim3	Serotype	MLVA	PFGE	Eupert collection	ECDC							.
B4072	BORD581	2	0	Belgium	2007	2007-2012	vaccinated (1 dose)	1	2	3	1	1	Fim3	27	BGR1		ECDC-150
B4078	BORD347	1	0	Belgium	2003	2002-2006	unvaccinated	1	2	3	1	1	Fim3	27	BGR2		ECDC-156
B4076	BORD410	1	0	Belgium	2004	2002-2006	unvaccinated	1	1	1	2	1	Fim2	70	BGR4		ECDC-154
B4065	BORD834	45	3	Belgium	2011	2007-2012	unknown	1	2	3	1	1	Fim2	27	FINR2		ECDC-143
B4063	BORD928	1	0	Belgium	2012	2007-2012	unvaccinated	1	2	3	1	1	Fim3	27	SR10		ECDC-141
B4068	BORD778	1	0	Belgium	2009	2007-2012	unvaccinated	1	2	3	1	1	Fim3	27	SR10		ECDC-146
B4069	BORD766	65	5	Belgium	2009	2007-2012	unknown	1	2	3	1	1	Fim3	27	SR10		ECDC-147
B4073	BORD493	13	1	Belgium	2006	2002-2006	unknown	1	2	3	1	1	Fim3	27	SR10		ECDC-151
B4077	BORD386	96	8	Belgium	2004	2002-2006	unknown	1	2	3	1	1	Fim3	27	SR10		ECDC-155
B4081	BORD209	2	0	Belgium	2001	1998-2001	unvaccinated	1	2	3	1	2	Fim3	16	SR11		ECDC-159
B4082	BORD197	1	0	Belgium	2000	1998-2001	unvaccinated	1	2	3	1	2	Fim3	16	SR11		ECDC-160
B4080	BORD289	45	3	Belgium	2002	2002-2006	unknown	1	2	3	1	2	Fim3	33	SR11		ECDC-158
B4067	BORD786	52	4	Belgium	2010	2007-2012	unknown	1	2	3	1	6	Fim3	257	SR11		ECDC-145
B4074	BORD480	1	0	Belgium	2005	2002-2006	unvaccinated	1	2	3	1	2	Fim3	27	SR12		ECDC-152
B4064	BORD860	1	0	Belgium	2011	2007-2012	unvaccinated	1	2	3	1	1	Fim2	27	SR3		ECDC-142
B4071	BORD707	4	0	Belgium	2008	2007-2012	unknown	1	2	3	1	1	Fim2	27	SR3		ECDC-149
B4075	BORD463	20	1	Belgium	2005	2002-2006	unknown	1	2	3	1	1	Fim3	27	SR3		ECDC-153
B4066	BORD802	1	0	Belgium	2010	2007-2012	unvaccinated	1	2	3	1	2	Fim3	27	SR5		ECDC-144
B4070	BORD710	65	5	Belgium	2008	2007-2012	unknown	1	2	3	1	2	Fim3	27	SR5		ECDC-148
B4079	BORD314	9	0	Belgium	2003	2002-2006	unknown	1	2	3	1	2	Fim3	27	SR5		ECDC-157
B4096	122/2008	72	8	Czech Republic	2008	2007-2012	vaccinated	1	2	3	1	1	Fim2,3	27	CZR1		ECDC-174
B4097	110/2009	108	9	Czech Republic	2009	2007-2012	vaccinated	1	2	3	1	1	Fim3	27	CZR1		ECDC-175
B4088	IP09/2010	1	0	Czech Republic	2010	2007-2012	unvaccinated	1	2	3	1	1	Fim2,3	27	CZR1		ECDC-166
B4089	25/2008	4	0	Czech Republic	2008	2007-2012	unvaccinated	1	2	3	1	2	Fim3	27	CZR2		ECDC-167
B4085	155/2008	2	0	Czech Republic	2008	2007-2012	unvaccinated	1	2	3	1	2	Fim3	32	CZR3		ECDC-163
B4092	1004/2012	144	12	Czech Republic	2012	2007-2012	vaccinated	1	2	3	1	2	Fim3	27	CZR4		ECDC-170
B4098	144/2009	48	4	Czech Republic	2009	2007-2012	vaccinated	1	2	3	1	1	Fim2	27	CZR5		ECDC-176
B4086	140/2009	3	0	Czech Republic	2009	2007-2012	unvaccinated	1	2	3	1	1	Fim2	27	SR10		ECDC-164
B4101	3075/2012	72	6	Czech Republic	2012	2007-2012	vaccinated	1	2	20	1	1	Fim2	27	SR10		ECDC-179
B4102	IP03/2010	180	15	Czech Republic	2010	2007-2012	vaccinated	1	2	3	1	2	Fim3	27	SR11		ECDC-180
B4091	1005/2012	180	15	Czech Republic	2012	2007-2012	vaccinated	1	2	3	1	2	Fim3	27	SR11		ECDC-169
B4094	116/2008	36	3	Czech Republic	2008	2007-2012	vaccinated	1	2	3	1	2	Fim3	16	SR12		ECDC-172
B4095	117/2008	36	3	Czech Republic	2008	2007-2012	vaccinated	1	2	3	1	2	Fim3	16	SR12		ECDC-173
B4099	342/2008	96	8	Czech Republic	2008	2007-2012	vaccinated	1	2	3	1	2	Fim3	16	SR12		ECDC-177
B4100	288/2008	96	8	Czech Republic	2008	2007-2012	vaccinated	1	2	3	1	2	Fim3	16	SR12		ECDC-178
B4090	114/2008	120	10	Czech Republic	2008	2007-2012	vaccinated	1	2	3	1	1	Fim3	27	SR3		ECDC-168
B4087	IP13/2012	2	0	Czech Republic	2010	2007-2012	unvaccinated	1	2	3	1	1	Fim3	27	SR3		ECDC-165
B4083	6465/2012	1	0	Czech Republic	2012	2007-2012	unvaccinated	1	2	3	1	1	Fim2	27	SR3		ECDC-161
B4084	6260/2012	4	0	Czech Republic	2012	2007-2012	unvaccinated	1	2	3	1	1	Fim3	27	SR3		ECDC-162
B4093	K10/2012	84	7	Czech Republic	2012	2007-2012	vaccinated	1	3	3	1	2	Fim3	27	SR5		ECDC-171
B3690	EP3 DK 6 (T23683)	2	0	Denmark	2007	2007-2012	unvaccinated	1	2	3	1	2	Fim3	16	SR10	III	ECDC-41
B3689	EP3 DK 5 (F23704)	35	2	Denmark	2007	2007-2012	vaccinated	1	3	3	1	1	Fim3	27	SR10	III	ECDC-40
B3694	EP3 DK 10 (T68162)	5	0	Denmark	2008	2007-2012	unvaccinated	1	2	3	1	1	Fim3	27	SR10	III	ECDC-45
B3698	EP3 DK 14 (M65878)	59	4	Denmark	2008	2007-2012	vaccinated	1	2	3	1	1	Fim3	27	SR10	III	ECDC-49
B3702	EP3 DK 18 (S12876)	3	0	Denmark	2009	2007-2012	unvaccinated	1	2	3	1	1	Fim3	27	SR10	III	ECDC-53
B3703	EP3 DK 19 (W23551)	3	0	Denmark	2009	2007-2012	unvaccinated	1	2	3	1	1	Fim3	27	SR10	III	ECDC-54
B3785	T17719	1	0	Denmark	2004	2002-2006	unvaccinated	1	2	3	nd	nd	Fim3	nd	SR10	II
B3799	W24792	897	74	Denmark	2004	2002-2006	vaccinated	1	2	3	nd	nd	Fim3	nd	SR10	II
B3803	T16094	94	7	Denmark	2004	2002-2006	vaccinated	1	2	3	nd	nd	Fim3	nd	SR10	II
B3804	H11491	123	10	Denmark	2004	2002-2006	vaccinated	1	2	3	nd	nd	Fim3	nd	SR10	II
B3701	EP3 DK 17 (F336)	41	3	Denmark	2009	2007-2012	vaccinated	1	2	3	1	2	Fim3	36	SR11	III	ECDC-52
B3706	EP3 DK 25 (T2706)	4	0	Denmark	2009	2007-2012	vaccinated	1	2	3	1	3	Fim3	77	SR11	III	ECDC-57
B3791	M517	4	0	Denmark	2004	2002-2006	unvaccinated	1	2	3	nd	nd	Fim3	nd	SR11	II
B3802	W25546	136	11	Denmark	2004	2002-2006	vaccinated	1	2	3	nd	nd	Fim3	nd	SR11	II
B3688	EP3 DK 3 (H16048)	10	0	Denmark	2007	2007-2012	vaccinated	1	2	3	1	2	Fim3	27	SR12	III	ECDC-39
B3695	EP3 DK 11 (H9370)	3	0	Denmark	2008	2007-2012	vaccinated	1	2	3	1	2	Fim3	27	SR12	III	ECDC-46
B3788	M2903	4	0	Denmark	2004	2002-2006	unvaccinated	1	2	3	nd	nd	Fim3	nd	SR12	II
B3796	M62962	124	10	Denmark	2004	2002-2006	vaccinated	1	2	3	nd	nd	Fim3	nd	SR12	II
B3797	M63330	132	11	Denmark	2004	2002-2006	vaccinated	1	2	3	nd	nd	Fim3	nd	SR12	II
B3798	F19623	199	16	Denmark	2004	2002-2006	vaccinated	1	2	3	nd	nd	Fim3	nd	SR12	II
B3801	H7251	4	0	Denmark	2004	2002-2006	vaccinated	1	2	3	nd	nd	Fim3	nd	SR12	II
B3789	M1260	5	0	Denmark	2004	2002-2006	unvaccinated	1	2	3	nd	nd	Fim3	nd	SR13	II
B3800	F17536	4	0	Denmark	2004	2002-2006	vaccinated	1	2	3	nd	nd	Fim3	nd	SR13	II
B3707	EP3 DK 21 (H62467)	92	7	Denmark	2008	2007-2012	unvaccinated	1	2	3	1	2	Fim2,3	36	SR187	III	ECDC-58
B3794	W16632	881	73	Denmark	2004	2002-2006	unvaccinated	1	2	3	nd	nd	Fim3	nd	SR196	II
B3693	EP3 DK 9 (W68164)	4	0	Denmark	2008	2007-2012	unvaccinated	1	2	3	1	1	Fim3	27	SR241	III	ECDC-44
B3700	EP3 DK 16 (F329)	2	0	Denmark	2009	2007-2012	unvaccinated	1	2	3	1	1	Fim3	27	SR243	III	ECDC-51
B3708	EP3 DK 23 (T6443)	97	8	Denmark	2009	2007-2012	vaccinated	1	2	3	1	1	Fim3	27	SR243	III	ECDC-59
B3691	EP3 DK 7 (W31869)	6	0	Denmark	2007	2007-2012	vaccinated	1	2	3	1	1	Fim3	258	SR243	III	ECDC-42
B3709	EP3 DK 24 (W51298)	105	8	Denmark	2008	2007-2012	vaccinated	1	2	3	1	1	Fim3	258	SR243	III	ECDC-60
B3786	W47896	578	48	Denmark	2004	2002-2006	unvaccinated	1	2	3	nd	nd	Fim2,3	nd	SR28	II
B3696	EP3 DK 12 (W29166)	41	3	Denmark	2008	2007-2012	unvaccinated	1	2	3	1	1	Fim3	27	SR3	III	ECDC-47
B3697	EP3 DK 13 (S64585)	56	4	Denmark	2008	2007-2012	vaccinated	1	2	3	1	1	Fim3	27	SR3	III	ECDC-48
B3699	EP3 DK 15 (M8548)	4	0	Denmark	2008	2007-2012	unvaccinated	1	2	3	1	1	Fim3	27	SR3	III	ECDC-50
B3704	EP3 DK 20 (M41040)	2	0	Denmark	2009	2007-2012	unvaccinated	1	2	3	1	1	Fim2	27	SR3	III	ECDC-55
B3705	EP3 DK 22 (M45915)	91	7	Denmark	2008	2007-2012	vaccinated	1	2	3	1	1	Fim3	77	SR3	III	ECDC-56
B3790	W36517	932	77	Denmark	2004	2002-2006	unvaccinated	1	2	3	nd	nd	Fim3	nd	SR3	II
B3793	S79901	2	0	Denmark	2004	2002-2006	unvaccinated	1	2	3	nd	nd	Fim3	nd	SR3	II
B3687	EP3DK1	51	4	Denmark	2007	2007-2012	vaccinated	1	2	3	1	2	Fim3	27	SR5	III	ECDC-38
B3692	EP3 DK 8 (T28244)	2	0	Denmark	2007	2007-2012	unvaccinated	1	2	3	1	2	Fim3	27	SR5	III	ECDC-43
B3787	F39616	1	0	Denmark	2004	2002-2006	unvaccinated	1	2	3	nd	nd	Fim3	nd	SR5	II
B3792	S10048	550	45	Denmark	2004	2002-2006	unvaccinated	1	2	3	nd	nd	Fim3	nd	SR5	II
B3795	S1030	436	36	Denmark	2004	2002-2006	vaccinated	1	2	3	nd	nd	Fim3	nd	SR5	II
B2131	PRCB309	6	0	Finland	2000	1998-2001	unknown	1	2	1	nd	nd	Fim2	19	FIN12	I
B3728	PRCB672	1	0	Finland	2009	2007-2012	unvaccinated	1	2	3	1	2	Fim3	27	FINR100	III	ECDC-37
B3782	PRCB566	4	0	Finland	2004	2002-2006	vaccinated	1	2	3	nd	nd	Fim3	nd	FINR2	II
B2782	PRCB486	6	0	Finland	2004	2002-2006	unknown	1	2	nd	nd	nd	Fim3	nd	FINR25	II
B3781	PRCB558	3	0	Finland	2004	2002-2006	unvaccinated	1	2	3	nd	nd	Fim3	nd	FINR25	II
B2124	PRCB301	2	0	Finland	1999	1998-2001	unknown	1	2	3	nd	2	Fim2,3	27	FINR3	I
B3726	PRCB670	420	35	Finland	2008	2007-2012	unknown	1	2	3	1	2	Fim3	78	FINR36	III	ECDC-35
B2127	PRCB262	3	0	Finland	1999	1998-2001	unknown	1	2	1	nd	nd	Fim2	29	FINR7	I
B2880	PRCB588	5	0	Finland	2004	2002-2006	unknown	1	3	1	nd	nd	Fim2	nd	FINR8	II
B3775	PRCB504	93	7	Finland	2004	2002-2006	vaccinated	1	3	1	nd	nd	Fim2	nd	FINR8	II
B2120	PRCB256	1	0	Finland	1998	1998-2001	unknown	1	2	1	nd	nd	Fim2	28	SR1	I
B2121	PRCB259	1	0	Finland	1998	1998-2001	unknown	1	2	1	nd	nd	Fim2	28	SR1	I
B3780	PRCB550	2	0	Finland	2004	2002-2006	unvaccinated	1	2	1	nd	nd	Fim2	nd	SR1	II
B2133	PRCB274	25	2	Finland	1999	1998-2001	unknown	1	2	3	nd	1	Fim3	27	SR10	I
B3720	PRCB664	46	3	Finland	2008	2007-2012	unknown	1	2	3	1	1	Fim3	27	SR10	III	ECDC-29
B3724	PRCB668	1	0	Finland	2008	2007-2012	unvaccinated	1	2	3	1	1	Fim3	27	SR10	III	ECDC-33
B2779	PRCB462	9	0	Finland	2004	2002-2006	vaccinated	1	2	3	nd	nd	Fim3	nd	SR10	II
B3162	PRCB580	unknown	unknown	Finland	2004	2002-2006	unknown	1	2	3	1	2	Fim3	27	SR11	II
B3727	PRCB671	360	30	Finland	2008	2007-2012	unknown	1	2	3	1	2	Fim3	27	SR11	III	ECDC-36
B2868	PRCB496	306	25	Finland	2004	2002-2006	vaccinated	1	2	3	nd	2	Fim3	nd	SR11	II
B3771	PRCB466	33	2	Finland	2004	2002-2006	vaccinated	1	2	3	nd	2	Fim3	nd	SR11	II
B3773	PRCB485	108	9	Finland	2004	2002-2006	vaccinated	1	2	3	nd	2	Fim3	nd	SR11	II
B3777	PRCB519	64	5	Finland	2004	2002-2006	vaccinated	1	2	3	nd	2	Fim3	nd	SR11	II
B3778	PRCB530	494	41	Finland	2004	2002-2006	vaccinated	1	2	3	nd	2	Fim3	nd	SR11	II
B3779	PRCB545	111	9	Finland	2004	2002-2006	unvaccinated	1	2	3	nd	2	Fim3	nd	SR11	II
B3784	PRCB577	1	0	Finland	2004	2002-2006	unvaccinated	1	2	3	nd	nd	Fim3	nd	SR11	II
B2122	PRCB289	1	0	Finland	1999	1998-2001	unknown	1	2	1	nd	nd	Fim2	27	SR147	I
B2130	PRCB265	5	0	Finland	1999	1998-2001	unknown	1	2	1	nd	nd	Fim2	27	SR147	I
B2139	PRCB296	46	3	Finland	1999	1998-2001	unknown	1	2	1	nd	nd	Fim2	27	SR147	I
B2126	PRCB314	unknown	unknown	Finland	1999	1998-2001	unknown	1	2	1	nd	nd	Fim2	95	SR147	I
B2132	PRCB270	19	1	Finland	1999	1998-2001	unknown	1	2	1	nd	nd	Fim2	95	SR147	I
B3774	PRCB502	2	0	Finland	2004	2002-2006	unvaccinated	1	2	1	nd	1	Fim3	nd	SR16	II
B3776	PRCB508	102	8	Finland	2004	2002-2006	vaccinated	1	2	1	nd	nd	Fim2	nd	SR16	II
B2134	PRCB286	52	4	Finland	1999	1998-2001	unknown	1	2	1	nd	nd	Fim2	28	SR18	I
B2135	PRCB287	15	1	Finland	1999	1998-2001	unknown	1	2	1	nd	nd	Fim2	28	SR18	I
B2137	PRCB292	34	2	Finland	1999	1998-2001	unknown	1	2	1	nd	nd	Fim2	28	SR18	I
B2138	PRCB293	53	4	Finland	1999	1998-2001	unknown	1	2	1	nd	nd	Fim2	79	SR18	I
B3772	PRCB482	3	0	Finland	2004	2002-2006	unvaccinated	1	2	1	nd	nd	Fim2	nd	SR19	II
B2870	PRCB505	12	1	Finland	2004	2002-2006	vaccinated	1	2	1	nd	nd	Fim2	nd	SR20	II
B3783	PRCB575	1	0	Finland	2004	2002-2006	unvaccinated	1	2	1	nd	nd	Fim2	nd	SR20	II
B2129	PRCB306	4	0	Finland	1999	1998-2001	unknown	1	1	1	nd	1	Fim2,3	29	SR23	I
B3712	PRCB654	2	0	Finland	2007	2007-2012	unvaccinated	1	2	3	1	2	Fim3	78	SR257	III	ECDC-21
B3713	PRCB655	2	0	Finland	2007	2007-2012	unvaccinated	1	2	3	1	2	Fim3	78	SR257	III	ECDC-22
B3714	PRCB656	515	42	Finland	2007	2007-2012	unknown	1	2	3	1	2	Fim3	78	SR257	III	ECDC-23
B3716	PRCB659	4	0	Finland	2007	2007-2012	unknown	1	2	3	1	2	Fim3	78	SR257	III	ECDC-25
B3718	PRCB662	3	0	Finland	2007	2007-2012	unvaccinated	1	2	3	1	2	Fim3	78	SR257	III	ECDC-27
B3721	PRCB665	2	0	Finland	2008	2007-2012	unvaccinated	1	2	3	1	2	Fim3	78	SR257	III	ECDC-30
B3722	PRCB666	2	0	Finland	2008	2007-2012	unvaccinated	1	2	3	1	2	Fim3	78	SR257	III	ECDC-31
B3723	PRCB667	2	0	Finland	2008	2007-2012	unvaccinated	1	2	3	1	2	Fim3	78	SR257	III	ECDC-32
B3725	PRCB669	2	0	Finland	2008	2007-2012	unvaccinated	1	2	1	1	1	Fim2	173	SR258	III	ECDC-34
B3715	PRCB658	7	0	Finland	2007	2007-2012	unknown	1	2	3	1	1	Fim3	27	SR3	III	ECDC-24
B3717	PRCB660	1	0	Finland	2007	2007-2012	unvaccinated	1	2	3	1	1	Fim3	27	SR3	III	ECDC-26
B3719	PRCB663	1	0	Finland	2007	2007-2012	unvaccinated	1	2	3	1	1	Fim3	27	SR3	III	ECDC-28
B2128	PRCB291	3	0	Finland	1999	1998-2001	unknown	1	2	3	nd	2	Fim3	27	SR5	I
B2123	PRCB333	1	0	Finland	2000	1998-2001	unknown	1	2	1	nd	nd	Fim2	55	SR7	I
B2136	PRCB290	53	4	Finland	1999	1998-2001	unknown	1	2	1	nd	nd	Fim2	55	SR7	I
B2125	PRCB305	unknown	unknown	Finland	1999	1998-2001	unknown	1	2	3	nd	2	Fim3	36	nd	I
B2140	FRA0813	318	26	France	1999	1998-2001	unknown	1	3	1	nd	nd	Fim3	29	FR1	I
B2156	FRA0788	27	2	France	1999	1998-2001	unvaccinated	1	2	3	nd	nd	Fim3	27	FR2	I
B3809	FR3098	329	27	France	2004	2002-2006	unknown	1	2	3	nd	nd	Fim3	nd	FR3	II
B3624	FR3936	2	0	France	2008	2007-2012	unknown	1	2	1	1	4	Fim3	29	FR4	III	ECDC-12
B3619	FR3917	2	0	France	2008	2007-2012	unvaccinated	1	2	3	1	2	Fim3	27	FR5	III	ECDC-7
B3618	FR3886	578	48	France	2008	2007-2012	unvaccinated	1	2	3	1	2	Fim3	27	FR6	III	ECDC-6
B3628	FR3933	1	0	France	2008	2007-2012	unvaccinated	1	2	3	1	2	Fim3	27	FR7	III	ECDC-16
B3632	FR4097	1	0	France	2009	2007-2012	unknown	1	2	3	1	2	Fim3	27	FR7	III	ECDC-20
B3616	FR3824	2	0	France	2007	2007-2012	unvaccinated	1	2	3	1	1	Fim3	27	FR8	III	ECDC-4
B3613	FR3693	2	0	France	2007	2007-2012	vaccinated (1 dose)	1	2	3	1	1	Fim3	27	SR10	III	ECDC-1
B3614	FR3785	2	0	France	2007	2007-2012	unvaccinated	1	2	3	1	1	Fim3	27	SR10	III	ECDC-2
B3615	FR3798	56	4	France	2007	2007-2012	unknown	1	2	3	1	1	Fim3	27	SR10	III	ECDC-3
B2152	FRA0741	3	0	France	1999	1998-2001	unvaccinated	1	2	3	nd	nd	Fim3	27	SR10	I
B2155	FRA0779	1	0	France	1999	1998-2001	unvaccinated	1	2	3	nd	nd	Fim3	27	SR10	I
B3622	FR3976	14	1	France	2008	2007-2012	vaccinated (primo only)	1	2	3	1	1	Fim3	32	SR10	III	ECDC-10
B3307	FR3099	1	0	France	2004	2002-2006	unknown	1	nd	3	nd	nd	Fim3	nd	SR10	II
B3807	FR3079	1	0	France	2004	2002-2006	unvaccinated	1	nd	nd	nd	nd	Fim3	nd	SR10	II
B3811	FR3124	3	0	France	2004	2002-2006	unvaccinated	1	nd	nd	nd	nd	Fim3	nd	SR10	II
B3821	FR3190	2	0	France	2004	2002-2006	unvaccinated	1	nd	nd	nd	nd	Fim3	nd	SR10	II
B2157	FRA0817	1	0	France	1999	1998-2001	unvaccinated	1	2	3	nd	nd	Fim3	16	SR11	I
B3620	FR3920	2	0	France	2008	2007-2012	unvaccinated	1	2	3	1	2	Fim3	27	SR11	III	ECDC-8
B3621	FR3925	1	0	France	2008	2007-2012	unvaccinated	1	2	3	1	2	Fim3	27	SR11	III	ECDC-9
B3623	FR3928	4	0	France	2008	2007-2012	vaccinated (1 dose)	1	2	3	1	2	Fim3	27	SR11	III	ECDC-11
B3625	FR3948	1	0	France	2008	2007-2012	unvaccinated	1	2	3	1	2	Fim3	27	SR11	III	ECDC-13
B3629	FR4028	3	0	France	2009	2007-2012	vaccinated (1 dose)	1	2	3	1	2	Fim3	27	SR11	III	ECDC-17
B3630	FR4051	672	56	France	2009	2007-2012	unvaccinated	1	2	3	1	2	Fim3	27	SR11	III	ECDC-18
B3631	FR4065	2	0	France	2009	2007-2012	vaccinated (primo only)	1	2	3	1	2	Fim3	27	SR11	III	ECDC-19
B2143	FRA0678	141	11	France	1999	1998-2001	unknown	1	2	3	nd	nd	Fim3	27	SR11	I
B2144	FRA0799	3	0	France	1999	1998-2001	unknown	1	2	3	nd	nd	Fim3	27	SR11	I
B2145	FRA0791	6	0	France	1999	1998-2001	unknown	1	2	3	nd	nd	Fim3	27	SR11	I
B2149	FRA0680	1	0	France	1999	1998-2001	unvaccinated	1	2	3	nd	nd	Fim3	27	SR11	I
B2151	FRA0737	2	0	France	1999	1998-2001	unvaccinated	1	2	3	nd	nd	Fim3	27	SR11	I
B2153	FRA0747	4	0	France	1999	1998-2001	unvaccinated	1	2	3	nd	nd	Fim3	27	SR11	I
B2154	FRA0751	7	0	France	1999	1998-2001	unknown	1	2	1	nd	nd	Fim3	27	SR11	I
B2147	FRA0670	94	7	France	1998	1998-2001	unvaccinated	1	2	3	nd	nd	Fim3	82	SR11	I
B3808	FR3094	2	0	France	2004	2002-2006	unvaccinated	1	2	3	nd	2	Fim3	nd	SR11	II
B3806	FR3077	2	0	France	2004	2002-2006	unvaccinated	1	nd	nd	nd	nd	Fim3	nd	SR11	II
B3810	FR3119	2	0	France	2004	2002-2006	unvaccinated	1	1	1	nd	nd	Fim3	nd	SR11	II
B3813	FR3134	2	0	France	2004	2002-2006	unvaccinated	1	nd	nd	nd	nd	Fim3	nd	SR11	II
B3814	FR3138	1	0	France	2004	2002-2006	unvaccinated	1	nd	nd	nd	nd	Fim3	nd	SR11	II
B3815	FR3146	2	0	France	2004	2002-2006	unvaccinated	1	nd	nd	nd	nd	Fim3	nd	SR11	II
B3816	FR3153	1	0	France	2004	2002-2006	unvaccinated	1	nd	nd	nd	nd	Fim3	nd	SR11	II
B3818	FR3161	2	0	France	2004	2002-2006	unvaccinated	1	nd	nd	nd	nd	Fim3	nd	SR11	II
B3819	FR3172	3	0	France	2004	2002-2006	unknown	1	nd	nd	nd	nd	Fim3	nd	SR11	II
B3820	FR3184	3	0	France	2004	2002-2006	unknown	1	nd	nd	nd	nd	Fim3	nd	SR11	II
B3617	FR3859	354	29	France	2008	2007-2012	vaccinated	1	2	3	1	2	Fim3	27	SR12	III	ECDC-5
B3627	FR3989	2	0	France	2008	2007-2012	unknown	1	2	3	1	2	Fim3	27	SR12	III	ECDC-15
B2141	FRA0857	132	11	France	2000	1998-2001	unknown	1	2	3	nd	nd	Fim3	27	SR12	I
B2146	FRA0809	5	0	France	1999	1998-2001	unknown	1	2	3	nd	nd	Fim3	27	SR12	I
B3817	FR3159	1	0	France	2004	2002-2006	unvaccinated	1	nd	nd	nd	nd	Fim3	nd	SR12	II
B2142	FRA 0746	120	10	France	1999	1998-2001	unknown	1	3	1	nd	nd	Fim3	29	SR161	I
B2150	FRA0735	2	0	France	1999	1998-2001	unvaccinated	1	3	1	nd	nd	Fim3	29	SR161	I
B2158	FRA0845	2	0	France	1999	1998-2001	unvaccinated	1	2	3	nd	nd	Fim3	27	SR173	I
B3805	FR3075	1	0	France	2004	2002-2006	unvaccinated	1	nd	nd	nd	nd	Fim3	nd	SR224	II
B3822	FR3197	2	0	France	2004	2002-2006	unvaccinated	1	nd	nd	nd	nd	Fim3	nd	SR224	II
B2159	FRA0854	3	0	France	2000	1998-2001	unknown	1	1	nd	nd	nd	Fim2,3	29	SR24	I
B3626	FR3974	6	0	France	2008	2007-2012	unknown	1	2	3	1	1	Fim3	27	SR3	III	ECDC-14
B3812	FR3126	4	0	France	2004	2002-2006	unknown	1	nd	nd	nd	nd	Fim3	nd	SR3	II
B3823	FR3208	3	0	France	2004	2002-2006	unknown	1	nd	nd	nd	nd	Fim3	nd	SR3	II
B2148	FRA0672	2	0	France	1999	1998-2001	unvaccinated	1	3	1	nd	nd	Fim2,3	85	SR31	I
B2187	B5236	2	0	Germany	2000	1998-2001	unknown	1	1	1	nd	nd	Fim3	29	DR1	I
B2192	B5292	7	0	Germany	2000	1998-2001	unknown	1	2	3	nd	nd	Fim3	25	DR2	I
B2195	B5314	55	4	Germany	2000	1998-2001	unknown	1	2	3	nd	nd	Fim3	25	DR2	I
B2193	B5298	1	0	Germany	2000	1998-2001	unknown	1	3	1	nd	nd	Fim2,3	29	DR4	I
B2222	B5642	118	9	Germany	2001	1998-2001	unknown	1	2	3	nd	nd	Fim3	27	DR5	I
B3860	6069_V26391	unknown	unknown	Germany	2003	2002-2006	unknown	nd	nd	nd	nd	nd	Fim3	nd	SR10	II
B2188	B5237 (German number)	7	0	Germany	2000	1998-2001	unknown	1	2	3	nd	nd	Fim2,3	27	SR11	I
B2198	B5479 (German number)	186	15	Germany	2000	1998-2001	unknown	1	2	3	nd	nd	Fim3	27	SR11	I
B2199	B5489 (German number)	133	11	Germany	2000	1998-2001	unknown	1	2	3	nd	nd	Fim3	27	SR11	I
B2200	B5501 (German number)	2	0	Germany	2001	1998-2001	unknown	1	2	3	nd	nd	Fim3	27	SR11	I
B2218	B5502 (German number)	11	0	Germany	2001	1998-2001	unknown	1	2	3	nd	nd	Fim3	27	SR11	I
B2191	B5291 (German number)	6	0	Germany	2000	1998-2001	unknown	1	2	3	nd	nd	Fim3	43	SR11	I
B3847	6055_V17953	unknown	unknown	Germany	2004	2002-2006	unknown	nd	nd	nd	nd	nd	Fim3	nd	SR11	II
B3854	6063_V28822	unknown	unknown	Germany	2004	2002-2006	unknown	nd	nd	nd	nd	nd	Fim3	nd	SR11	II
B3858	6067_AF840210	unknown	unnown	Germany	2005	2002-2006	unknown	nd	nd	nd	nd	nd	Fim3	nd	SR11	II
B2197	B5464 (German number)	116	9	Germany	2000	1998-2001	unknown	1	2	3	nd	nd	Fim3	27	SR12	I
B3845	6053_Mutter Sch J	unknown	unknown	Germany	2004	2002-2006	unvaccinated	nd	nd	nd	nd	nd	Fim3	nd	SR173	II
B3851	6060_V7156	unknown	unknown	Germany	2003	2002-2006	unknown	nd	nd	nd	nd	nd	Fim3	nd	SR173	II
B3859	6068_V2223	unknown	unknown	Germany	2005	2002-2006	unknown	nd	nd	nd	nd	nd	Fim3	nd	SR173	II
B2220	B5604 (German number)	8	0	Germany	2001	1998-2001	unknown	1	2	3	nd	nd	Fim3	27	SR243	I
B2190	B5243 (German number)	94	7	Germany	2000	1998-2001	unknown	1	3	1	nd	nd	Fim3	29	SR32	I
B2219	B5505 (German number)	119	9	Germany	2001	1998-2001	unknown	1	3	1	nd	nd	Fim3	29	SR32	I
B2221	B5630 (German number)	49	4	Germany	2001	1998-2001	unknown	1	2	3	nd	nd	Fim3	78	SR48	I
B2194	B5308 (German number)	33	2	Germany	2000	1998-2001	unknown	1	2	3	nd	nd	Fim3	27	SR5	I
B3849	6058_V25572	unknown	unknown	Germany	2002	2002-2006	unknown	nd	nd	nd	nd	nd	Fim3	nd	SR5	II
B3853	6062_V24645	unknown	unknown	Germany	2004	2002-2006	unknown	nd	nd	nd	nd	nd	Fim3	nd	SR5	II
B3857	6066_V2026	unknown	unknown	Germany	2005	2002-2006	unknown	nd	nd	nd	nd	nd	Fim3	nd	SR5	II
B3861	6070_AF885048	unknown	unknown	Germany	2005	2002-2006	unvaccinated	nd	nd	nd	nd	nd	Fim3	nd	SR5	II
B3844	6052_Bp9081743	unknown	unknown	Germany	2003	2002-2006	unknown	1	1	1	nd	nd	Fim2	nd	SR98	II
B3846	6054_V19422	unknown	unknown	Germany	2004	2002-2006	unknown	nd	nd	nd	nd	nd	Fim3	nd	nd	II
B3848	6056_V10684	unknown	unknown	Germany	2004	2002-2006	unknown	nd	nd	nd	nd	nd	Fim3	nd	nd	II
B3850	6059_V1297	unknown	unknown	Germany	2003	2002-2006	unknown	nd	nd	nd	nd	nd	Fim3	nd	nd	II
B3852	6061_V9369	unknown	unknown	Germany	2003	2002-2006	unknown	nd	nd	nd	nd	nd	Fim3	nd	nd	II
B3855	6064_V30607	unknown	unknown	Germany	2004	2002-2006	unknown	nd	nd	nd	nd	nd	Fim3	nd	nd	II
B3856	6065_V30954	unknown	unknown	Germany	2004	2002-2006	unknown	nd	nd	nd	nd	nd	Fim3	nd	nd	II
B4123	BP_IRL_C4	0	0	Ireland	2003	2002-2006	unknown	1	2	3	1	2	Fim3	16	IRR1		ECDC-196
B4124	BP_IRL_C5	4	0	Ireland	2010	2007-2012	unknown	1	2	3	1	2	Fim3	27	IRR2		ECDC-197
B4122	BP_IRL_C3	48	4	Ireland	2012	2007-2012	unknown	1	2	3	1	1	Fim2	27	IRR3		ECDC-195
B4127	BP_IRL_C8	168	14	Ireland	2003	2002-2006	unknown	1	2	3	1	1	Fim3	27	SR10		ECDC-200
B4128	BP_IRL_C9	1	0	Ireland	2010	2007-2012	unknown	1	2	3	1	1	Fim3	27	SR10		ECDC-201
B4129	BP_IRL_C10	60	5	Ireland	2008	2007-2012	unknown	1	2	3	1	2	Fim3	16	SR11		ECDC-202
B4132	BP_IRL_C13	3	0	Ireland	2012	2007-2012	unknown	1	2	3	1	2	Fim2,3	27	SR11		ECDC-205
B4136	BP_IRL_C17	3	0	Ireland	2012	2007-2012	unknown	1	2	3	1	2	Fim3	27	SR11		ECDC-209
B4130	BP_IRL_C11	3	0	Ireland	2009	2007-2012	unknown	1	2	3	1	1	Fim2,3	22	SR3		ECDC-203
B4125	BP_IRL_C6	1	0	Ireland	2005	2002-2006	unknown	1	2	3	1	1	Fim2	27	SR3		ECDC-198
B4131	BP_IRL_C12	3	0	Ireland	2005	2002-2006	unknown	1	2	3	1	1	Fim2,3	27	SR3		ECDC-204
B4121	BP_IRL_C2	48	4	Ireland	2012	2007-2012	unknown	1	2	3	1	1	Fim2	27	SR3		ECDC-194
B4134	BP_IRL_C15	2	0	Ireland	2012	2007-2012	unknown	1	2	3	1	1	Fim2	27	SR3		ECDC-207
B4135	BP_IRL_C16	1	0	Ireland	2012	2007-2012	unknown	1	2	3	1	1	Fim3	27	SR3		ECDC-208
B4137	BP_IRL_C18	2	0	Ireland	2012	2007-2012	unknown	1	2	3	1	1	Fim2	27	SR3		ECDC-210
B4138	BP_IRL_C19	36	3	Ireland	2012	2007-2012	unknown	1	2	3	1	1	Fim2,3	27	SR3		ECDC-211
B4139	BP_IRL_C20	8	0	Ireland	2012	2007-2012	unknown	1	2	3	1	1	Fim2	27	SR3		ECDC-212
B4133	BP_IRL_C14	72	6	Ireland	2004	2002-2006	unknown	1	2	3	1	2	Fim3	27	SR5		ECDC-206
B4126	BP_IRL_C7	1	0	Ireland	2007	2007-2012	unknown	1	2	3	1	2	Fim3	27	SR5		ECDC-199
B4120	BP_IRL_C1	48	4	Ireland	2012	2007-2012	unknown	1	2	3	1	2	Fim2,3	158	SR5		ECDC-193
B1863	0000091	1	0	Netherlands	2000	1998-2001	unknown	1	2	3	1	1	Fim3	29	NLR2	I
B2741	04m023883	2	0	Netherlands	2004	2002-2006	unknown	1	2	3	nd	1	Fim3	27	NLR3	II
B2749	1070400316	202	16	Netherlands	2004	2002-2006	unknown	1	2	3	1	1	Fim3	27	NLR4	II
B2752	1070400368	83	6	Netherlands	2004	2002-2006	unknown	1	2	3	nd	2	Fim3	27	NLR5	II
B3311	B598729	2	0	Netherlands	2009	2007-2012	unknown	1	2	nd	1	3	Fim3	77	NLR6	III	ECDC-74
B3173	1070700564	1	0	Netherlands	2007	2007-2012	unknown	1	2	3	1	1	Fim3	26	NLR7	III	ECDC-66
B3294	1070800256	0	0	Netherlands	2008	2007-2012	unknown	1	2	3	1	1	Fim3	26	NLR7	III	ECDC-72
B3121	1070700237	155	12	Netherlands	2007	2007-2012	unknown	1	2	3	1	1	Fim3	27	NLR8	III	ECDC-63
B1700	9900323	2	0	Netherlands	1999	1998-2001	unknown	1	2	3	nd	1	Fim3	27	SR10	I
B1706	9900190	3	0	Netherlands	1999	1998-2001	unknown	1	2	3	1	1	Fim3	27	SR10	I
B1894	1070000003	37	3	Netherlands	2000	1998-2001	unknown	1	2	3	nd	1	Fim3	27	SR10	I
B1915	1070000382	1	0	Netherlands	2000	1998-2001	unknown	1	2	3	nd	1	Fim3	27	SR10	I
B2717	1070400172	13	1	Netherlands	2004	2002-2006	unknown	1	2	3	1	1	Fim3	27	SR10	II
B2755	1070400390	1	0	Netherlands	2004	2002-2006	unknown	1	2	3	nd	1	Fim3	27	SR10	II
B3103	066-5-N_EU3-061	258	21	Netherlands	2007	2007-2012	vaccinated	1	2	3	1	1	Fim3	27	SR10	III	ECDC-61
B3104	1070700025	2	0	Netherlands	2007	2007-2012	unknown	1	2	3	1	1	Fim3	27	SR10	III	ECDC-62
B3183	1070800041	166	13	Netherlands	2008	2007-2012	unknown	1	2	3	1	1	Fim3	27	SR10	III	ECDC-67
B1883	9900120	2	0	Netherlands	1999	1998-2001	unknown	1	2	3	nd	nd	Fim3	27	SR10	I
B2728	1070400234	78	6	Netherlands	2004	2002-2006	unknown	1	2	3	nd	nd	Fim3	nd	SR10	II
B2754	1070400389	572	47	Netherlands	2004	2002-2006	unknown	1	2	3	nd	nd	Fim3	nd	SR10	II
B2723	1070400203	11	0	Netherlands	2004	2002-2006	unknown	1	2	3	1	2	Fim3	16	SR11	II
B1831	9900542	26	2	Netherlands	1999	1998-2001	unknown	1	2	3	1	2	Fim3	27	SR11	I
B1865	0000139	2	0	Netherlands	2000	1998-2001	unknown	1	2	3	1	2	Fim3	27	SR11	I
B1917	1070000396	44	3	Netherlands	2000	1998-2001	unknown	1	2	3	1	2	Fim3	27	SR11	I
B2718	1070400179	384	32	Netherlands	2004	2002-2006	unknown	1	2	3	1	2	Fim3	27	SR11	II
B2721	1070400186	3	0	Netherlands	2004	2002-2006	unknown	1	2	3	1	2	Fim3	27	SR11	II
B2729	1070400236	27	2	Netherlands	2004	2002-2006	unknown	1	2	3	nd	2	Fim3	27	SR11	II
B2757	1070400395	2	0	Netherlands	2004	2002-2006	unknown	1	2	3	nd	2	Fim3	27	SR11	II
B2763	5227	1	0	Netherlands	2004	2002-2006	unknown	1	2	3	1	2	Fim3	27	SR11	II
B1890	9900234	2	0	Netherlands	1999	1998-2001	unknown	1	2	3	nd	nd	Fim3	27	SR11	I
B2594	1070400071	1	0	Netherlands	2004	2002-2006	unknown	1	2	3	nd	nd	Fim3	27	SR11	II
B1874	1070000321	42	3	Netherlands	2000	1998-2001	unknown	1	2	3	nd	2	Fim3	36	SR11	I
B2726	1070400225	13	1	Netherlands	2004	2002-2006	unknown	1	2	3	1	2	Fim3	27	SR12	II
B2766	1070400438	3	0	Netherlands	2004	2002-2006	unknown	1	2	3	nd	1	Fim3	27	SR173	II
B1819	9900505	34	2	Netherlands	1999	1998-2001	unknown	1	2	1	1	1	Fim2	29	SR19	I
B1843	9900622	39	3	Netherlands	1999	1998-2001	unknown	1	2	1	nd	1	Fim3	29	SR19	I
B1889	9900216	2	0	Netherlands	1999	1998-2001	unknown	1	2	1	nd	1	Fim2	29	SR19	I
B3124	1070700270	1	0	Netherlands	2007	2007-2012	unknown	1	2	1	1	1	Fim2	60	SR19	III	ECDC-64
B3214	200058	160	13	Netherlands	2008	2007-2012	unknown	1	2	1	1	1	Fim2	60	SR19	III	ECDC-68
B1826	9900529	33	2	Netherlands	1999	1998-2001	unknown	1	2	1	nd	1	Fim2	80	SR19	I
B3297	08E135398	1	0	Netherlands	2008	2007-2012	unknown	1	2	1	1	1	Fim2	256	SR234	III	ECDC-73
B2745	1070400293	462	38	Netherlands	2004	2002-2006	unknown	1	2	3	nd	1	Fim3	27	SR3	II
B2753	1070400375	41	3	Netherlands	2004	2002-2006	unknown	1	2	3	1	1	Fim3	27	SR3	II
B2760	1070400403	1	0	Netherlands	2004	2002-2006	unknown	1	2	3	nd	1	Fim3	27	SR3	II
B3146	1070700425	122	10	Netherlands	2007	2007-2012	unknown	1	2	3	1	1	Fim3	27	SR3	III	ECDC-65
B3216	213202	122	10	Netherlands	2007	2007-2012	unknown	1	2	3	1	1	Fim3	27	SR3	III	ECDC-69
B3259	186-1-N kol 1	326	27	Netherlands	2008	2007-2012	vaccinated	1	2	3	1	1	Fim2	27	SR3	III	ECDC-70
B3274	08E111576	2	0	Netherlands	2008	2007-2012	unknown	1	2	3	1	1	Fim3	27	SR3	III	ECDC-71
B3313	290123194-1	67	5	Netherlands	2009	2007-2012	unknown	1	2	3	1	1	Fim2	27	SR3	III	ECDC-75
B3329	09E054445	1	0	Netherlands	2009	2007-2012	unknown	1	2	3	1	1	Fim3	27	SR3	III	ECDC-76
B3331	905220030001	2	0	Netherlands	2009	2007-2012	unknown	1	2	3	1	1	Fim2	27	SR3	III	ECDC-77
B3338	90602021701	108	9	Netherlands	2009	2007-2012	unknown	1	2	3	1	1	Fim2	27	SR3	III	ECDC-78
B3339	09E062532-1	1	0	Netherlands	2009	2007-2012	unknown	1	2	3	1	1	Fim2	27	SR3	III	ECDC-79
B3370	09023855-1	96	8	Netherlands	2009	2007-2012	unknown	1	2	3	1	1	Fim2	27	SR3	III	ECDC-80
B2761	1070400404	3	0	Netherlands	2004	2002-2006	unknown	1	2	3	nd	1	Fim3	nd	SR3	II
B2744	1070400281	120	10	Netherlands	2004	2002-2006	unknown	1	2	3	nd	nd	Fim3	nd	SR3	II
B2756	1070400393	97	8	Netherlands	2004	2002-2006	unknown	1	2	3	nd	nd	Fim3	nd	SR3	II
B1868	1070000208	35	2	Netherlands	2000	1998-2001	unknown	1	2	1	nd	1	Fim3	29	SR31	I
B1838	9900582	17	1	Netherlands	1999	1998-2001	unknown	1	2	3	1	2	Fim3	22	SR5	I
B1900	1070000147	0	0	Netherlands	2000	1998-2001	unknown	1	2	3	1	2	Fim3	27	SR5	I
B2715	1070400144	6	0	Netherlands	2004	2002-2006	unknown	1	2	3	1	2	Fim3	27	SR5	II
B1929	107000051	38	3	Netherlands	2000	1998-2001	unknown	1	2	3	nd	2	Fim3	32	SR5	I
B3655	28100159	3	0	Norway	2008	2007-2012	unknown	1	2	3	1	1	Fim3	27	SR10	III	ECDC-132
B3651	28071086	171	14	Norway	2007	2007-2012	unknown	1	2	3	1	1	Fim3	32	SR10	III	ECDC-128
B3659	28090427	213	17	Norway	2009	2007-2012	unknown	1	2	3	1	1	Fim3	36	SR10	III	ECDC-136
B3661	28090720	4	0	Norway	2009	2007-2012	unknown	1	2	3	1	1	Fim3	36	SR10	III	ECDC-138
B3648	28071013	79	6	Norway	2007	2007-2012	unknown	1	2	3	1	2	Fim3	27	SR11	III	ECDC-125
B3644	28070105	5	0	Norway	2007	2007-2012	unknown	1	2	3	1	2	Fim3	78	SR257	III	ECDC-121
B3645	28070483	7	0	Norway	2007	2007-2012	unknown	1	2	3	1	1	Fim3	27	SR3	III	ECDC-122
B3647	28100158	2	0	Norway	2007	2007-2012	unknown	1	2	3	1	1	Fim3	27	SR3	III	ECDC-124
B3649	28070996	3	0	Norway	2007	2007-2012	unknown	1	2	3	1	1	Fim3	27	SR3	III	ECDC-126
B3652	28080636	178	14	Norway	2008	2007-2012	unknown	1	2	3	1	1	Fim3	27	SR3	III	ECDC-129
B3654	28080791	171	14	Norway	2008	2007-2012	unknown	1	2	3	1	1	Fim3	27	SR3	III	ECDC-131
B3656	28080979	171	14	Norway	2008	2007-2012	unknown	1	2	3	1	1	Fim2	27	SR3	III	ECDC-133
B3657	28090125	2	0	Norway	2009	2007-2012	unknown	1	2	3	1	1	Fim3	27	SR3	III	ECDC-134
B3658	28090436	3	0	Norway	2009	2007-2012	unknown	1	2	3	1	1	Fim3	27	SR3	III	ECDC-135
B3646	28070663	53	4	Norway	2007	2007-2012	unknown	1	2	3	1	1	Fim3	27	SR4	III	ECDC-123
B3650	28071019	5	0	Norway	2007	2007-2012	unknown	1	2	3	1	2	Fim3	27	SR5	III	ECDC-127
B3653	28080740	9	0	Norway	2008	2007-2012	unknown	1	2	3	1	2	Fim3	27	SR5	III	ECDC-130
B3660	28090502	207	17	Norway	2009	2007-2012	unknown	1	2	3	1	2	Fim3	27	SR5	III	ECDC-137
B3662	28090844	6	0	Norway	2009	2007-2012	unknown	1	2	3	1	2	Fim3	27	SR5	III	ECDC-139
B3663	28091011	2	0	Norway	2009	2007-2012	unknown	1	2	3	1	2	Fim3	27	SR5	III	ECDC-140
B4143	1075/00	192	16	Poland	2000	1998-2001	unknown	1	1	1	2	1	Fim2,3	70	BGR4		ECDC-216
B4156	890/04	108	9	Poland	2004	2002-2006	vaccinated	1	1	1	2	1	Fim2	70	BGR4		ECDC-229
B4158	1330/07	60	5	Poland	2007	2007-2012	unknown	1	1	1	2	1	Fim2	70	BGR4		ECDC-231
B4151	125/04	156	13	Poland	2004	2002-2006	unknown	1	2	1	1	1	Fim2	29	POLR10		ECDC-224
B4159	279/12	3	0	Poland	2012	2007-2012	unknown	1	2	1	1	1	Fim2	256	POLR11		ECDC-232
B4140	785/00	96	8	Poland	2000	1998-2001	unknown	1	2	1	1	1	Fim2	30	POLR12		ECDC-213
B4149	881/01	144	12	Poland	2001	1998-2001	unknown	1	2	1	1	1	Fim2	19	POLR13		ECDC-222
B4145	1209/00	108	9	Poland	2000	1998-2001	vaccinated	1	2	1	1	1	Fim2	29	POLR13		ECDC-218
B4153	763/04	108	9	Poland	2004	2002-2006	vaccinated	1	2	1	1	1	Fim2	29	POLR13		ECDC-226
B4154	804/04	96	8	Poland	2004	2002-2006	vaccinated	1	1	1	2	1	Fim2	133	POLR6		ECDC-227
B4155	805/04	1	0	Poland	2004	2002-2006	unvaccinated	1	1	1	2	1	Fim2	133	POLR6		ECDC-228
B4152	199/04	144	12	Poland	2004	2002-2006	unknown	1	2	1	1	1	Fim2	29	POLR8		ECDC-225
B4157	942/04	48	4	Poland	2004	2002-2006	unvaccinated	1	2	1	1	1	Fim0	29	POLR8		ECDC-230
B4141	871/00	168	14	Poland	2000	1998-2001	unknown	1	2	3	1	2	Fim3	27	SR11		ECDC-214
B4146	1468/00	120	10	Poland	2000	1998-2001	vaccinated	1	2	3	1	2	Fim2,3	158	SR12		ECDC-219
B4142	994/00	60	5	Poland	2000	1998-2001	unknown	1	1	1	2	1	Fim2	70	SR23		ECDC-215
B4144	1203/00	120	10	Poland	2000	1998-2001	vaccinated	1	1	1	2	1	Fim2	70	SR23		ECDC-217
B4147	2404/00	180	15	Poland	2000	1998-2001	vaccinated	1	1	1	2	1	Fim2	70	SR23		ECDC-220
B4148	106/01	120	10	Poland	2000	1998-2001	unknown	1	1	1	2	1	Fim2	70	SR23		ECDC-221
B4150	1310/01	132	11	Poland	2001	1998-2001	unknown	1	1	1	2	1	Fim2	70	SR23		ECDC-223
B4109	1348/08	2	0	Spain	2008	2007-2012	unknown	1	2	3	1	1	Fim2,3	27	SPR1		ECDC-187
B4108	1310/10	2	0	Spain	2010	2007-2012	unknown	1	2	3	1	1	auto	36	SPR2		ECDC-186
B4105	1383/11	3	0	Spain	2011	2007-2012	unknown	1	2	3	1	1	Fim3	27	SPR3		ECDC-183
B4104	580/12	2	0	Spain	2012	2007-2012	unknown	1	2	3	1	1	Fim2	27	SR1		ECDC-182
B4107	877/11	1.5	0	Spain	2011	2007-2012	unknown	1	2	3	1	1	Fim3	27	SR10		ECDC-185
B4113	228/06	3	0	Spain	2006	2002-2006	unknown	1	2	3	1	2	Fim3	27	SR11		ECDC-191
B4112	747/07	60	5	Spain	2007	2007-2012	vaccinated	1	2	3	1	2	Fim3	27	SR11		ECDC-190
B4106	1007/11	4	0	Spain	2011	2007-2012	unknown	1	2	3	1	2	Fim3	27	SR11		ECDC-184
B4110	1164/07	1	0	Spain	2007	2007-2012	unknown	1	2	3	1	2	Fim3	36	SR11		ECDC-188
B4114	424/04	3	0	Spain	2004	2002-2006	unknown	1	2	3	1	2	Fim3	77	SR11		ECDC-192
B4111	966/07	1	0	Spain	2007	2007-2012	unknown	1	2	3	1	2	Fim3	27	SR5		ECDC-189
B4103	BP-07/12 of 934/12	4	0	Spain	2012	2007-2012	vaccinated (1 dose)	1	2	3	1	2	Fim3	27	SR5		ECDC-181
B3739	6831	6	0	Sweden	2008	2007-2012	unknown	1	2	3	1	2	Fim3	16	SR10	III	ECDC-111
B3746	6838	4	0	Sweden	2009	2007-2012	unknown	1	2	3	1	2	Fim3	16	SR10	III	ECDC-118
B3729	6821	4	0	Sweden	2007	2007-2012	unknown	1	2	3	1	1	Fim3	27	SR10	III	ECDC-101
B3732	6824	10	0	Sweden	2007	2007-2012	unknown	1	2	3	1	1	Fim2	27	SR10	III	ECDC-104
B3738	6830/#1	1	0	Sweden	2008	2007-2012	unknown	1	2	3	1	1	Fim3	27	SR10	III	ECDC-110
B3743	6835	3	0	Sweden	2008	2007-2012	unknown	1	2	3	1	1	Fim3	27	SR10	III	ECDC-115
B3747	6839	0	0	Sweden	2009	2007-2012	unknown	1	2	3	1	1	Fim3	27	SR10	III	ECDC-119
B3827	6035	56	4	Sweden	2004	2002-2006	vaccinated	nd	nd	nd	nd	nd	Fim3	nd	SR10	II
B3833	6041	2	0	Sweden	2004	2002-2006	unknown	nd	nd	nd	nd	nd	Fim3	nd	SR10	II
B3735	6827	2	0	Sweden	2008	2007-2012	unknown	1	2	3	1	2	Fim3	18	SR11	III	ECDC-107
B3733	6825	1	0	Sweden	2007	2007-2012	unknown	1	2	3	1	2	Fim3	27	SR11	III	ECDC-105
B3734	6826	3	0	Sweden	2007	2007-2012	unknown	1	2	3	1	2	Fim3	27	SR11	III	ECDC-106
B3736	6828	16	1	Sweden	2008	2007-2012	unknown	1	2	3	1	2	Fim3	27	SR11	III	ECDC-108
B3737	6829	33	2	Sweden	2008	2007-2012	unknown	1	2	3	1	2	Fim3	27	SR11	III	ECDC-109
B3748	6840	11	0	Sweden	2009	2007-2012	unknown	1	2	3	1	2	Fim3	36	SR11	III	ECDC-120
B3824	6032	0	0	Sweden	2004	2002-2006	unknown	nd	nd	nd	nd	nd	Fim3	nd	SR11	II
B3828	6036	117	9	Sweden	2004	2002-2006	unknown	nd	nd	nd	nd	nd	Fim3	nd	SR11	II
B3829	6037	4	0	Sweden	2004	2002-2006	unknown	nd	nd	nd	nd	nd	Fim3	nd	SR11	II
B3831	6039	135	11	Sweden	2004	2002-2006	unknown	nd	nd	nd	nd	nd	Fim3	nd	SR11	II
B3839	6047	5	0	Sweden	2004	2002-2006	unknown	nd	nd	nd	nd	nd	Fim3	nd	SR11	II
B3840	6048	123	10	Sweden	2004	2002-2006	unknown	nd	nd	nd	nd	nd	Fim3	nd	SR11	II
B3841	6049	118	9	Sweden	2004	2002-2006	unknown	nd	nd	nd	nd	nd	Fim3	nd	SR11	II
B3838	6046	4	0	Sweden	2004	2002-2006	unknown	nd	nd	nd	nd	nd	Fim3	nd	SR12	II
B3830	6038	11	0	Sweden	2004	2002-2006	unvaccinated	nd	nd	nd	nd	nd	Fim3	nd	SR13	II
B3834	6042	80	6	Sweden	2004	2002-2006	vaccinated	nd	nd	nd	nd	nd	Fim3	nd	SR13	II
B3835	6043	1	0	Sweden	2004	2002-2006	unknown	nd	nd	nd	nd	nd	Fim3	nd	SR13	II
B3836	6044	3	0	Sweden	2004	2002-2006	unknown	nd	nd	nd	nd	nd	Fim3	nd	SR13	II
B3837	6045	103	8	Sweden	2004	2002-2006	vaccinated	nd	nd	nd	nd	nd	Fim3	nd	SR13	II
B3742	6834	0	0	Sweden	2008	2007-2012	unknown	1	2	3	1	1	Fim3	27	SR173	III	ECDC-114
B3731	6823	4	0	Sweden	2007	2007-2012	unknown	1	2	3	1	2	Fim3	18	SR249	III	ECDC-103
B3745	6837	13	1	Sweden	2009	2007-2012	unknown	1	2	3	1	2	Fim3	27	SR249	III	ECDC-117
B3741	6833	5	0	Sweden	2008	2007-2012	unknown	1	2	3	1	1	Fim3	36	SR260	III	ECDC-113
B3730	6822	4	0	Sweden	2007	2007-2012	unknown	1	2	3	1	2	Fim3	16	SR261	III	ECDC-102
B3740	6832	0	0	Sweden	2007	2007-2012	unknown	1	2	3	1	1	Fim3	27	SR3	III	ECDC-112
B3744	6836	45	3	Sweden	2008	2007-2012	unknown	1	2	3	1	1	Fim3	27	SR3	III	ECDC-116
B3826	6034	109	9	Sweden	2004	2002-2006	unknown	nd	nd	nd	nd	nd	Fim3	nd	SR5	II
B3825	6033	77	6	Sweden	2004	2002-2006	vaccinated	nd	nd	nd	nd	nd	Fim3	nd	SR9	II
B3832	6040	74	6	Sweden	2004	2002-2006	vaccinated	nd	nd	nd	nd	nd	Fim3	nd	SR9	II
B2165	GB199	unknown	unknown	Sweden	2000	1998-2001	unknown	1	2	3	nd	nd	Fim3	27	nd	I
B2166	GB201	unknown	unknown	Sweden	2000	1998-2001	unknown	1	2	3	nd	nd	Fim3	27	nd	I
B2167	GB202	unknown	unknown	Sweden	2000	1998-2001	unknown	1	2	3	nd	nd	Fim3	27	nd	I
B2173	GB30	unknown	unknown	Sweden	1998	1998-2001	unknown	1	2	1	nd	nd	Fim2	27	nd	I
B2174	GB53	unknown	unknown	Sweden	1998	1998-2001	unknown	1	2	3	nd	nd	Fim3	27	nd	I
B2177	KS185	unknown	unknown	Sweden	1999	1998-2001	unknown	1	2	3	nd	nd	Fim3	27	nd	I
B2179	KS384	unknown	unknown	Sweden	2000	1998-2001	unknown	1	2	1	nd	nd	Fim2	27	nd	I
B2163	GB137	unknown	unknown	Sweden	1999	1998-2001	unknown	1	3	1	nd	nd	Fim3	29	nd	I
B2164	GB196	unknown	unknown	Sweden	2000	1998-2001	unknown	1	3	1	nd	nd	Fim3	29	nd	I
B2168	GB204	unknown	unknown	Sweden	2000	1998-2001	unknown	1	3	1	nd	nd	Fim3	29	nd	I
B2171	GB254	unknown	unknown	Sweden	2000	1998-2001	unknown	1	2	1	nd	nd	Fim2	29	nd	I
B2176	KS151	unknown	unknown	Sweden	1998	1998-2001	unknown	1	2	nd	nd	nd	Fim2	29	nd	I
B2180	KS60	unknown	unknown	Sweden	1998	1998-2001	unknown	2	1	1	nd	nd	Fim3	74	nd	I
B2162	GB11	unknown	unknown	Sweden	1998	1998-2001	unknown	1	2	1	nd	nd	Fim2	nd	nd	I
B2169	GB205	unknown	unknown	Sweden	2000	1998-2001	unknown	1	2	1	nd	nd	Fim2	nd	nd	I
B2172	GB271	unknown	unknown	Sweden	2000	1998-2001	unknown	1	nd	3	nd	nd	Fim3	nd	nd	I
B2181	KS406	unknown	unknown	Sweden	2000	1998-2001	unknown	1	13	1	nd	nd	Fim3	nd	nd	I
B3842	6050	93	7	Sweden	2004	2002-2006	vaccinated	nd	nd	nd	nd	nd	Fim3	nd	nd	II
B3843	6051	70	5	Sweden	2004	2002-2006	unknown	nd	nd	nd	nd	nd	Fim3	nd	nd	II
B3669	H084060014	146	12	United Kingdom	2008	2007-2012	vaccinated	1	2	3	1	1	Fim3	27	SR10	III	ECDC-86
B3677	H081720182	1	0	United Kingdom	2008	2007-2012	unvaccinated	1	2	3	1	1	Fim3	27	SR10	III	ECDC-94
B3679	H082480070	1	0	United Kingdom	2008	2007-2012	unvaccinated	1	2	3	1	1	Fim3	27	SR10	III	ECDC-96
B3665	H070140684	6	0	United Kingdom	2006	2002-2006	unknown	1	2	3	1	2	Fim3	27	SR11	III	ECDC-82
B3753	H043440085	19	1	United Kingdom	2004	2002-2006	unvaccinated	1	2	3	nd	nd	Fim3	nd	SR11	II
B3758	H044500047	1	0	United Kingdom	2004	2002-2006	unvaccinated	1	2	nd	nd	nd	Fim3	nd	SR11	II
B3760	H041120006	1	0	United Kingdom	2004	2002-2006	unvaccinated	1	2	nd	nd	nd	Fim3	nd	SR11	II
B3762	H041560688	1	0	United Kingdom	2004	2002-2006	unvaccinated	1	2	nd	nd	nd	Fim3	nd	SR11	II
B3763	H04160688	1	0	United Kingdom	2004	2002-2006	unvaccinated	1	2	nd	nd	nd	Fim3	nd	SR11	II
B3765	H042020269	1	0	United Kingdom	2004	2002-2006	unvaccinated	1	2	nd	nd	nd	Fim3	nd	SR11	II
B3766	H042060007	1	0	United Kingdom	2004	2002-2006	unvaccinated	1	2	3	nd	nd	Fim3	nd	SR11	II
B3768	H042660268	2	0	United Kingdom	2004	2002-2006	unvaccinated	1	2	nd	nd	nd	Fim3	nd	SR11	II
B3770	H044500467	2	0	United Kingdom	2004	2002-2006	unvaccinated	1	2	nd	nd	nd	Fim3	nd	SR11	II
B3683	H092660159	1	0	United Kingdom	2009	2007-2012	unvaccinated	1	2	3	1	2	Fim3	27	SR12	III	ECDC-100
B3670	H092120079	28	2	United Kingdom	2009	2007-2012	vaccinated	1	2	3	1	2	Fim3	121	SR12	III	ECDC-87
B3751	H042700149	84	7	United Kingdom	2004	2002-2006	vaccinated	1	2	3	nd	nd	Fim3	nd	SR12	II
B3764	H041760452	86	7	United Kingdom	2004	2002-2006	vaccinated	1	2	3	nd	nd	Fim3	nd	SR12	II
B3769	H043180028	1	0	United Kingdom	2004	2002-2006	unvaccinated	1	2	nd	nd	nd	Fim3	nd	SR12	II
B3752	H042720004	170	14	United Kingdom	2004	2002-2006	vaccinated	1	3	nd	nd	nd	Fim3	nd	SR224	II
B3759	H041660560	4	0	United Kingdom	2004	2002-2006	unvaccinated	1	3	nd	nd	nd	Fim3	nd	SR224	II
B3673	H093820196	292	24	United Kingdom	2009	2007-2012	unknown	1	2	3	1	1	Fim3	27	SR3	III	ECDC-90
B3682	H091740265	1	0	United Kingdom	2009	2007-2012	unvaccinated	1	2	3	1	1	Fim3	27	SR3	III	ECDC-99
B3666	H072680019	149	12	United Kingdom	2007	2007-2012	vaccinated	1	2	3	1	2	Fim3	27	SR5	III	ECDC-83
B3667	H082620098	133	11	United Kingdom	2008	2007-2012	unknown	1	2	3	1	2	Fim3	27	SR5	III	ECDC-84
B3668	H082840625	6	0	United Kingdom	2008	2007-2012	vaccinated	1	2	3	1	2	Fim3	27	SR5	III	ECDC-85
B3671	H092240348	260	21	United Kingdom	2009	2007-2012	vaccinated	1	2	3	1	2	Fim3	27	SR5	III	ECDC-88
B3672	H092320212	13	1	United Kingdom	2009	2007-2012	unvaccinated	1	2	3	1	2	Fim3	27	SR5	III	ECDC-89
B3676	H080740003	2	0	United Kingdom	2008	2007-2012	unvaccinated	1	2	3	1	2	Fim3	27	SR5	III	ECDC-93
B3681	H091700129	1	0	United Kingdom	2009	2007-2012	unvaccinated	1	2	3	1	2	Fim3	200	SR5	III	ECDC-98
B3754	H043580130	1	0	United Kingdom	2004	2002-2006	unvaccinated	1	2	nd	nd	nd	Fim3	nd	SR5	II
B3756	H043900018	12	1	United Kingdom	2004	2002-2006	unvaccinated	1	2	nd	nd	nd	Fim3	nd	SR5	II
B3767	H042280017	7	0	United Kingdom	2004	2002-2006	unvaccinated	1	2	nd	nd	nd	Fim3	nd	SR5	II
B3761	H041300089	1	0	United Kingdom	2004	2002-2006	unvaccinated	1	1	1	nd	nd	Fim2	nd	SR99	II
B3757	H044160064	2	0	United Kingdom	2004	2002-2006	unvaccinated	1	1	nd	nd	nd	Fim3	nd	UKR1	II
B3755	H043660034	1	0	United Kingdom	2004	2002-2006	unvaccinated	1	2	nd	nd	nd	Fim3	nd	UKR2	II
B3680	H083340007	1	0	United Kingdom	2008	2007-2012	unvaccinated	1	2	3	1	1	Fim3	18	UKR3	III	ECDC-97
B3674	H074040118	1	0	United Kingdom	2007	2007-2012	unvaccinated	1	2	3	1	1	Fim3	27	UKR3	III	ECDC-91
B3675	H080660005	3	0	United Kingdom	2008	2007-2012	vaccinated	1	2	3	1	1	Fim3	27	UKR3	III	ECDC-92
B3678	H082300436	2	0	United Kingdom	2008	2007-2012	unvaccinated	1	2	3	1	1	Fim3	27	UKR3	III	ECDC-95
B3664	H070140017	613	51	United Kingdom	2006	2002-2006	vaccinated	1	2	3	1	2	Fim3	27	UKR4	III	ECDC-81
nd	not determined
auto	autoagglutinable
